# Supplementary material for: Structure of the connexin-43 gap junction channel in a putative closed state
Source: eLife. 2023 Aug 3;12:RP87616. doi: 10.7554/eLife.87616 (PMC10400079; doi:10.7554/eLife.87616)
Supplement: Figure 1—figure supplement 2—source data 2. — A Coomassie blue-stained sodium dodecyl sulfate–polyacrylamide gel electrophoresis (SDS–PAGE) gel of connexin-43 (Cx43). [file elife-87616-fig1-figsupp2-data2.zip]

Archive with 1 entries (1 files):
- Figure 1 - figure supplement 2 - source data 2.jpeg
