# Supplementary material for: Structure of the connexin-43 gap junction channel in a putative closed state
Source: eLife. 2023 Aug 3;12:RP87616. doi: 10.7554/eLife.87616 (PMC10400079; doi:10.7554/eLife.87616)
Supplement: Figure 1—figure supplement 2—source data 4. — Western blot of connexin-43 (Cx43)-expressing cell lysates (anti-Cx43 antibody). [file elife-87616-fig1-figsupp2-data4.zip]

Archive with 1 entries (1 files):
- Figure 1 - figure supplement 2 - rouce data 4.jpg
